# Supplementary material for: Mesenchymal stromal cells pretreated with pro‐inflammatory cytokines promote skin wound healing through VEGFC‐mediated angiogenesis
Source: Stem Cells Transl Med. 2020 Jun 13;9(10):1218–32. doi: 10.1002/sctm.19-0241 (PMC7519767; doi:10.1002/sctm.19-0241)
Supplement: Supplementary file 1 — APPENDIX S1: Supporting Information [file SCT3-9-1218-s001.zip]

Archive with 4 entries (4 files):
- SCT3_12757_supplemental figures.pdf
- SCT3_12757_supplemental figures-legends.docx
- SCT3_12757_supplemental figures-materials and methods.docx
- SCT3_12757_supplemental.pdf
